# Supplementary material for: Effects of an urban sanitation intervention on childhood enteric infection and diarrhea in Maputo, Mozambique: A controlled before-and-after trial
Source: eLife. 2021 Apr 9;10:e62278. doi: 10.7554/eLife.62278 (PMC8121544; doi:10.7554/eLife.62278)
Supplement: Table 3—source code 1. [file elife-62278-table3-code1.zip]

Archive with 1 entries (1 files):
- Table3sourcecode1.do
