# Supplementary material for: Effects of an urban sanitation intervention on childhood enteric infection and diarrhea in Maputo, Mozambique: A controlled before-and-after trial
Source: eLife. 2021 Apr 9;10:e62278. doi: 10.7554/eLife.62278 (PMC8121544; doi:10.7554/eLife.62278)
Supplement: Table 3—source code 1. [file elife-62278-table3-code1.zip › Table3sourcecode1.do]

*MapSan Primary outcome effect analysis
*Table 3 source code
*Jackie Knee
*Stata 16
*created 23-Feb-2021
*last update:

*Purpose: To get main effect estimates for the pre-defined outcomes and exploratory outcomes using the main analysis (all children) and the two sub-group analyses

set rmsg on /* turn on timer for commands */
import excel "C:\Users\lshjk5.ADS\OneDrive - London School of Hygiene and Tropical Medicine\Georgia Tech One Drive\MapSan EL data\data analysis\stata\exported data\Table 3 source data 1.xlsx", firstrow  clear /* import Table 3 source code data 1 dataset into stata and clear out any other data from memory. */

*xtset with panelvar=compID (compound level clustering)
xtset compID

*Format string variables as numeric
destring gpp_coInf_noSal gpp_prim_noSal povNormal age_days age_sampDays  , replace force


********************************************************************************
****** Outcome Descriptive Stats - born-in kids ********************************
********************************************************************************

* For pre-defined outcomes 

*BL results for kids <2
foreach x of varlist gpp_prim_noSal Kkany  {
tab `x' if phase_ml==0 & studyArm_b==0 & age_sampDays<732
tab `x' if phase_ml==0 & studyArm_b==1 & age_sampDays<732
}
foreach x of varlist diarrhea {
tab `x' if phase_ml==0 & studyArm_b==0 & age_days<732
tab `x' if phase_ml==0 & studyArm_b==1 & age_days<732
}
* 24-M born-in & <2
foreach x of varlist gpp_prim_noSal Kkany  {
tab `x' if phase_m24==1 & studyArm_b==0 & (bornIn==1 & age_sampDays<732)
tab `x' if phase_m24==1 & studyArm_b==1 & (bornIn==1 & age_sampDays<732)
}
foreach x of varlist diarrhea {
tab `x' if phase_m24==1 & studyArm_b==0 & (bornIn==1 & age_days<732)
tab `x' if phase_m24==1 & studyArm_b==1 & (bornIn==1 & age_days<732)
}

* for all outcomes 

*BL results for kids <2
foreach x of varlist gpp_prim_noSal gpp_bac_noSal gpp_shig gpp_etec gpp_camp gpp_cdif gpp_o157 gpp_stec gpp_yers gpp_chol gpp_par gpp_giar gpp_cryp gpp_enta gpp_vir gpp_noro gpp_aden gpp_rota gpp_coInf_noSal Kkany KKtrc Kkasc kk_coinf  {
tab `x' if phase_ml==0 & studyArm_b==0 & age_sampDays<732
tab `x' if phase_ml==0 & studyArm_b==1 & age_sampDays<732
}
* 24-M born-in & <2
foreach x of varlist gpp_prim_noSal gpp_bac_noSal gpp_shig gpp_etec gpp_camp gpp_cdif gpp_o157 gpp_stec gpp_yers gpp_chol gpp_par gpp_giar gpp_cryp gpp_enta gpp_vir gpp_noro gpp_aden gpp_rota gpp_coInf_noSal Kkany KKtrc Kkasc kk_coinf  {
tab `x' if phase_m24==1 & studyArm_b==0 & (bornIn==1 & age_sampDays<732)
tab `x' if phase_m24==1 & studyArm_b==1 & (bornIn==1 & age_sampDays<732)
}

********************************************************************************
****** DiD Analysis - 24M Sub-group Analysis - born-in *************************
********************************************************************************

*Outcomes left out of this analysis due to issues with model convergence (due to low sample size coupled with low prevalence): gpp_aden

*** pre-defined outcomes RISK RATIO ***************************************

*Univariable - 24M analysis - predefined outcomes
foreach x of varlist gpp_prim_noSal Kkany  {
xtgee `x' i.phase_m24_analysis##i.studyArm_binary if (bornIn==1 & age_sampDays<732) | (phase_m24_analysis==0 & age_sampDays<732), family(poisson) link(log) vce(robust) eform nolog iterate(1000) 
}

xtgee diarrhea i.phase_m24_analysis##i.studyArm_binary if (bornIn==1 & age_days<732) | (phase_m24_analysis==0 & age_days<732), family(poisson) link(log) vce(robust) iterate(1000) eform

*Multivariable - 24M analysis - predefined outcomes

*Primary outcome
xtgee gpp_prim_noSal i.phase_m24_analysis##i.studyArm_binary age_sampDays female povNormal carerEDU if (bornIn==1 & age_sampDays<732) | (phase_m24_analysis==0 & age_sampDays<732), family(poisson) link(log) vce(robust) eform nolog iterate(1000) 

*STH outcomes 
xtgee Kkany i.phase_m24_analysis##i.studyArm_binary age_sampDays female povNormal carerEDU  if (bornIn==1 & age_sampDays<732) | (phase_m24_analysis==0 & age_sampDays<732), family(poisson) link(log) vce(robust) eform nolog 

*Diarrhea
xtgee diarrhea i.phase_m24_analysis##i.studyArm_binary age_days female povNormal carerEDU bl_hh_drophole_cover bl_hh_drinkwat_binary if (bornIn==1 & age_days<732) | (phase_m24_analysis==0 & age_days<732), family(poisson) link(log) vce(robust) eform nolog 

*** All outcomes RISK RATIO ***********************************************

*Univariable - 24M analysis
foreach x of varlist gpp_prim_noSal gpp_bac_noSal gpp_shig gpp_etec gpp_camp gpp_cdif gpp_o157 gpp_stec   gpp_par gpp_giar gpp_cryp  gpp_vir gpp_noro   gpp_coInf_noSal  KKtrc Kkasc kk_coinf  {
xtgee `x' i.phase_m24_analysis##i.studyArm_binary if (bornIn==1 & age_sampDays<732) | (phase_m24_analysis==0 & age_sampDays<732), family(poisson) link(log) vce(robust) eform nolog 
}

* Multivariable - 24M analysis - all outcomes
*GPP
foreach x of varlist gpp_prim_noSal gpp_bac_noSal gpp_shig gpp_etec gpp_camp gpp_cdif gpp_o157 gpp_stec   gpp_par gpp_giar gpp_cryp  gpp_vir gpp_noro   gpp_coInf_noSal {
xtgee `x' i.phase_m24_analysis##i.studyArm_binary age_sampDays female  povNormal carerEDU if (bornIn==1 & age_sampDays<732) | (phase_m24_analysis==0 & age_sampDays<732), family(poisson) link(log) vce(robust) eform nolog 
}

*KK outcomes
foreach x of varlist   KKtrc Kkasc kk_coinf  {
xtgee `x;' i.phase_m24_analysis##i.studyArm_binary age_sampDays female  povNormal carerEDU  if (bornIn==1 & age_sampDays<732) | (phase_m24_analysis==0 & age_sampDays<732), family(poisson) link(log) vce(robust) eform nolog 
}
